# Supplementary material for: Alternative Healthy Eating Index-2010 and Incident Non-Communicable Diseases: Findings from a 15-Year Follow Up of Women from the 1973–78 Cohort of the Australian Longitudinal Study on Women’s Health
Source: Nutrients. 2022 Oct 20;14(20):4403. doi: 10.3390/nu14204403 (PMC9611717; doi:10.3390/nu14204403)
Supplement: Supplementary file 1 [file nutrients-14-04403-s001.zip]

Archive with 1 entries (1 files):
- nutrients-1904378-supplementary.pdf
